# Supplementary material for: miRNA profiling, detection of BRAF V600E mutation and RET-PTC1 translocation in patients from Novosibirsk oblast (Russia) with different types of thyroid tumors
Source: BMC Cancer. 2016 Mar 9;16:201. doi: 10.1186/s12885-016-2240-2 (PMC4784369; doi:10.1186/s12885-016-2240-2)
Supplement: Supplementary file 1 — Sequences of oligonucleotides used in the study. R6G – Rhodamine 6G (Rhodamine 590), BHQ1 – Black Hole Quencher-1, LNA – Locked Nucleic Acid. (XLS 39 kb) [file 12885_2016_2240_MOESM1_ESM.xls]

## Sheet: Table
	Demographic and clinical characteristics of the samples
	Mean age (years) ± SD (range)	53 ± 14,6 (15-85)
	Sex, n (%)
	male	29 (14%)
	female	178 (86%)
	Other oncology, n (%)	8 (3,8%)
	Mean tumor size (cm) ± SD (range)	2,2 ± 1,3 (0,1-10)
	Prognostic Groups, n (%)
	I	69 (63,3%)
	II	10 (9,2%)
	III	20 (18,4%)
	IVa	9 (8,2%)
	IVb	0
	IVс	1 (0,9%)
	Primary tumor (T)
	T1	58 (53,2%)
	T2	17 (15,6%)
	T3	30 (27,5%)
	T4a	3 (2,8%)
	Tx	1 (0,9%)
	Regional lymph nodes (N)
	N0	76 (69,7%)
	N1a	19 (17,4%)
	N1b	14 (12,9%)
	Distant metastasis (M)
	M0	108 (99,1%)
	M1	1 (0,9%)
