# Supplementary material for: miRNA profiling, detection of BRAF V600E mutation and RET-PTC1 translocation in patients from Novosibirsk oblast (Russia) with different types of thyroid tumors
Source: BMC Cancer. 2016 Mar 9;16:201. doi: 10.1186/s12885-016-2240-2 (PMC4784369; doi:10.1186/s12885-016-2240-2)
Supplement: Supplementary file 2 — Patients Characteristics. (XLSX 12 kb) [file 12885_2016_2240_MOESM2_ESM.xlsx]

## Sheet: Oligos
	Sequences of oligonucleotides used in the study.
	Target	Type	Name	Sequence (5’ → 3’)
	U6	RT primer	RT-U6	GTCGTGTCTGAGGCTGACTGAGACCTATTCGCACCTGACACGACGGCCATGC
		Reverse PCR primer	R-U6	CTGAGGCTGACTGAGACCT
		PCR probe	Pb-U6	(R6G)-ATTCGCACC(T-BHQ1)GACACGACGGCCATGC-p
		Forward PCR primer	F-U6	GGCCGCATACAGAGAAGATTA
	miR-221	RT primer	RT-221	GTCGTGTCTGAGGCTCACTGAGACCTATTCGCACCTСGACACGACGAAACCCA
		Reverse PCR primer	UR-3	CTGAGGCTCACTGAGACCT
		PCR probe	Pb-221	(R6G)-ATTCGCACC(T-BHQ1)CGACACGACGAAACCCAG-p
		Forward PCR primer	F-221	CAGCAGCTACATTGTCTGC
	miR -222	RT primer	RT-222	GTCGTGTCTGAGGCTCACTGAGACCTATTCGCACCTCGACACGACACCCAGTA
		Reverse PCR primer	UR-3	CTGAGGCTCACTGAGACCT
		PCR probe	Pb-222	(R6G)-ATTCGCACC(T-BHQ1)CGACACGACACCCAGTAG-p
		Forward PCR primer	F-222	CTCAGCAGCTACATCTGGC
	miR -21	RT primer	RT-21	GTCGTGTCTGAGGCTCACTGAGACCTATTCGCACCTGACACGACTCAACATC
		Reverse PCR primer	UR-3	CTGAGGCTCACTGAGACCT
		PCR probe	Pb-21	(R6G)-ATTCGCA(C-LNA)C(T-BHQ1)GACACGACTCAACATCAG-p
		Forward PCR primer	F-21	ACGCAGCTAGCTTATCAGACT
	miR -146b	RT primer	RT-146b	GTCGTGTCTGAGGCTCACTGAGACCTATTCGCACCTCCGACACGACAGCCTATG
		Reverse PCR primer	UR-3	CTGAGGCTCACTGAGACCT
		PCR probe	Pb-146b	(R6G)-ATTCGCACC(T-BHQ1)CCGACACGACAGCCTATG-p
		Forward PCR primer	F-146b	ACCAGCTGAGAACTGAATTCC
	miR -181b	RT primer	RT-181b	GTCGTGTCTGAGGCTCACTGAGACCTATTCGCACCTCGACACGACACCCACCG
		Reverse PCR primer	UR-3	CTGAGGCTCACTGAGACCT
		PCR probe	Pb-181b	(R6G)-ATTCGCACC(T-BHQ1)CGACACGACACCCACCG-p
		Forward PCR primer	F-181b	CCAGCAACATTCATTGCTGT
	miR -199b	RT primer	RT-199b	GTCGTGTCTGAGGCTCACTGAGACCTATTCGCACCCTCGACACGACGAACAGATA
		Reverse PCR primer	UR-3	CTGAGGCTCACTGAGACCT
		PCR probe	Pb-199b	(R6G)-ATTCGCACCC(T-BHQ1)CGACACGACGAACAGATA-p
		Forward PCR primer	F-199b	TCAGCCCCAGTGTTTAGAC
	miR -144	RT primer	RT-144	GTCGTGTCTGAGGCTCACTGAGACCTATTCGCACCCTCCGACACGACCTTACAGTA
		Reverse PCR primer	UR-3	CTGAGGCTCACTGAGACCT
		PCR probe	Pb-144	(R6G)-ATTCGCACCC(T-BHQ1)CCGACACGACCTTACAGTA-p
		Forward PCR primer	F-144	ACCTCCAGCGGATATCATCATA
	miR -192	RT primer	RT-192	TCGTGTCTGAGGCTCACTGAGACCTATTCGCACCTCGACACGACGGCTGTCA
		Reverse PCR primer	UR-3	CTGAGGCTCACTGAGACCT
		PCR probe	Pb-192	(R6G)-ATTCGCACC(T-BHQ1)CGACACGACGGCTGTCA-p
		Forward PCR primer	F-192	ACTCCAGCCTGACCTATGAAT
	miR -200a	RT primer	RT-200a	GTCGTGTCTGAGGCTCACTGAGACCTATTCGCACCTCGACACGACACATCGTT
		Reverse PCR primer	UR-3	CTGAGGCTCACTGAGACCT
		PCR probe	Pb-200a	(R6G)-ATTCGCACC(T-BHQ1)CGACACGACACATCGTT-p
		Forward PCR primer	F-200a	CCAGCTAACACTGTCTGGT
	miR -200b	RT primer	RT-200b	GTCGTGTCTGAGGCTCACTGAGACCTATTCGCACCCTCGACACGACTCATCATT
		Reverse PCR primer	UR-3	CTGAGGCTCACTGAGACCT
		PCR probe	Pb-200b	(R6G)-ATTCGCA(C-LNA)CC(T-BHQ1)CGACACGACTCATCATT-p
		Forward PCR primer	F-200b	TCCAGCTAATACTGCCTGGT
	miR -205	RT primer	RT-205	GTCGTGTCTGAGGCTCACTGAGACCTATTCGCACCTCGACACGACCAGACTCC
		Reverse PCR primer	UR-3	CTGAGGCTCACTGAGACCT
		PCR probe	Pb-205	(R6G)-ATTCGCACC(T-BHQ1)CGACACGACCAGACTCC-p
		Forward PCR primer	F-205	CCAGCTCCTTCATTCCACC
	miR -141	RT primer	RT-141	TCGTGTCTGAGGCTCACTGAGACCTATTCGCACCCTCGACACGACCCATCTTT
		Reverse PCR primer	UR-3	CTGAGGCTCACTGAGACCT
		PCR probe	Pb-141	(R6G)-ATTCGCACCC(T-BHQ1)CGACACGACCCATCTTT-p
		Forward PCR primer	F-141	TCCAGCTAACACTGTCTGGT
	miR -31	RT primer	RT-31	GTCGTGTCTGAGGCTCACTGAGACCTATTCGCACCTCGACACGACAGCTATGC
		Reverse PCR primer	UR-3	CTGAGGCTCACTGAGACCT
		PCR probe	Pb-31	(R6G)-ATTCGCACC(T-BHQ1)CGACACGACAGCTATGC-p
		Forward PCR primer	F-31	CAAGCAGGCAAGATGCTG
	miR -375	RT primer	RT-375	GTCGTGTCTGAGGCTCACTGAGACCTATTCGCACCTCGACACGACTCACGCGA
		Reverse PCR primer	UR-3	CTGAGGCTCACTGAGACCT
		PCR probe	Pb-375	(R6G)-ATTCGCACC(T-BHQ1)CGACACGACTCACGCGA-p
		Forward PCR primer	F-375	ACAGCTTTGTTCGTTCGGC
	miR -187	RT primer	RT-187	GTCGTGGGTGAAGCAGACAGCATAGATTACGCACCTGCCACGACCCGGCTGC
		Reverse PCR primer	R-187	GTGAAGCAGACAGCATAGA
		PCR probe	Pb-187	(R6G)-TTACGCACC(T-BHQ1)GCCACGACCCGGCTG-p
		Forward PCR primer	F-187	AGCTCGTGTCTTGTGTTG
	BRAF +	Reverse PCR primer	BRAF-R	TCATGAAGACCTCACAGTAAAA
	BRAF V600E	Forward PCR primer for wt	BRAF-F	CCAGACAACTGTTCAAACTGA
	mutant	Forward PCR primer for V600E mut	V600E-F	CCCACTCCATCGAGATTCCT
		PCR probe	BRAF-Pb	(R6G)-СTGTAG(C-LNA)TAGA(C-LNA)CAAAATCACCTATT-(BHQ1)
	RET-PTC1	RT primer and reverse PCR primer	RP-R	AAGAACCAAGTTCTTCCGAGG
	fusion	Forward PCR primer	RP1-F	CGCGACCTGCGCAAA
		PCR probe	RP1-Pb	R6G-CCAGCGTTACCA(T-BHQ1)CGAGGATCCAAAGTGGG-p
			R6G	Rhodamine 6G (Rhodamine 590)
			BHQ1	Black Hole Quencher-1
			LNA	Locked Nucleic Acid
