# Supplementary material for: miRNA profiling, detection of BRAF V600E mutation and RET-PTC1 translocation in patients from Novosibirsk oblast (Russia) with different types of thyroid tumors
Source: BMC Cancer. 2016 Mar 9;16:201. doi: 10.1186/s12885-016-2240-2 (PMC4784369; doi:10.1186/s12885-016-2240-2)
Supplement: Supplementary file 3 — Average values of miRNA fold changes in different types of tumors from individual patients relative to the adjacent non-tumor tissue and the result of BRAF V600E testing. Yes – BRAF (V600E) or RET-PTC1 detected, no- BRAF (V600E) or RET-PTC1 not detected. Blank fields denote data missing for different reasons. PTC – papillary thyroid carcinoma, FVPTC – follicular variant of papillary thyroid carcinoma, FA – follicular adenoma, MTC – medullary thyroid carcinoma, FTC – follicular thyroid carcinoma. (XLS 98 kb) [file 12885_2016_2240_MOESM3_ESM.xls]

## Sheet: Fold Changes
Sample#	Goiter	miR21	miR221	miR222	miR205	miR146b	miR181b	miR200a	miR31	miR187	miR199b	miR-141	miR-144	miR-192	miR-200b	miR-375	BRAF V600E	RET-PTC1
1	Goiter	-1.79	-1.76	-1.61	-1.45	-2.6	-1.3	-1.44	-1.11	-1.78	-77.17	-2.39496	-6.36429	-3.29436	-2.8481	-3.75809	no	no
42	Goiter	1.5147	-1.22	1.16565	2.18575	1.57	2.08493	4.22807	2.88786	2.38	-3.32	3.43	-1.63	1.23	3.6	1.94	no	no
31	Goiter	1.00434	-1.82	-2.08	1.30262	-1.08	-1.23	-1.11	-1.54	1.5	-6.45	1.07	1.14	1.15	1.8	-1.26	no	no
43	Goiter	-1.61	-14.68	-7.89	6.9229	1.26	-12.5	-14.28	-5.88	6.23	5.46	-17.5087	-7.51618	-11.8762	-22.6274	1.23	no	no
49	Goiter	-1.19	-4.35	-5.26	-1.92	-1.46	-4.16	-100	-17.6	1.63	-12.12	-112.206	-1584.71	-64.8934	-237.207	-31.56	no	no
65	Goiter	-1.81	-4.05	-4.65	-165.34	-3.88	-2.27	-2.77	-68.11	2.81	-212.3	-2.09943	-23.5883	-4.99332	-4.22807	-1.08	no	no
73	Goiter	-1.61	4.70484	6.02089	-5.88	-1.32	1.6245	-1.19	-66.67	1.35	-588.13	-1.22264	-58.892	-3.94493	-1.38511	-72	no	no
88	Goiter	1.33001	-1.23	-2.5	49.0377	1.97978	-2.08	-2.7	-5.26	-1.45	-41.64	-2.78949	-6.02099	-9.91766	-3.65533	1.76	no	no
90	Goiter	1.07869	1.44844	1.56091	-1.88	2.68861	1.55833	-1.06	1.06437	-1.78	1.2	1.11	-2.21914	-1.29235	-1.10191	-12.12	no	no
93	Goiter	2.73536	-2.7	-1.12	2.26949	2.6879	2	-7.69	-1.35	-2.64	-12.9	-4.46915	-7.1602	-11.9588	-15.8895	-29.86	no	no
128	Goiter	1.9143	-1.06	-1.47	1.74368	-1.18	1.70527	1.38511	-2.78	-1.81	-128	1.83	-3.25	2.17	2.3	-12.12	no	no
99	Goiter	-2.22	-1.63	-1.28	-3.3	-3.04	-3.08	-2.93	-4.17	-6.32	-1.58	-3.94493	-2.47942	-4.05584	-3.5801	1.09	no	no
127	Goiter	1.27741	-1.78	-1.47	1.25211	-1.09	2.23457	1.91853	-3.22	-1.74	-7.31	2.85	-5.62	1.26	1.8	9.06	no	no
130	Goiter	1.33167	1.22252	1.26151	1.33167	-1.21	-1.1	1.37554	1.38511	1.01	1.79	1.66	-1.55833	-1.03526	1.08	2.01	no	no
101	Goiter	-1.23	1.10675	1.18921	-1.51	-1.91	-1.15	-1.92	-1.49	-1.63	-1.07	-1.30134	-1.27456	-2.01391	-1.90528	-1.7	no	no
109	Goiter	-1.36	-1.08	1.38949	1.84091	1.36569	1.81504	-9.09	-1.41	-2.37	-17.75	-11.8762	-32.6724	-3.11666	-14.9285	-5.03	no	no
110	Goiter	2.31513	1.15698	1.61675	2.1514	1.27	1.69349	-3.12	-1.04	3.53	1.81	-1.69		-1.92	1.28	-1.15	no	no
157	Goiter	-1.47	6.17024	5.0545	-5.55	-1.02	1.37554	-1.75	-8.33	-1.32	-145.01	1.12	-14.2215	-2.23457	-1.51572	1.8	no	no
161	Goiter	5.93809	1.89212	1.19748	-15.26	1.4664	-3.33	-2.27	2.86791	1.26	1.34	-4.89056	-10.3388	-4.82323	-67.6492	1.58	no	no
154	Goiter	1.04225	-1.72	-1.51	-1.37	1.40977	-3.84	-6.06	-2.56	-3.78	-9.19	-4.65893	-9.06307	-4.95883	-9.71356		no	no
167	Goiter	1.70137	-2.5	-3.57	6.41328	-2.77	-1.02	-1.28	-3.57	-1.38	-149.08	-1.40444	-5.65685	-2.02792	-1.43396	-105.42	no	no
173	Goiter	1.61137	-1.31	-2.22	-1.41	1.14	-12.9	-73.51	-13.83	-1.48	-16.68	-40.7859	-37.5307	-42.2243	-75.5835	-14.0257	no	no
176	Goiter	1.45	1.76	1.78	1.22	2.6	2.54	-1.74	-1.4	1.4	1.51	1.24	1.2	1	-1.35	1.26	no	no
177	Goiter	2.01	1.78	2.91	-4.02	1.6	4.14	2.41	3.38	1.17	-5.94	1.3	-4.31691	-2.44528	-3.36359	-2.91	no	no
182	Goiter	1.54	1.59	1.64	-1.19	1.73	1.04		-1.09	-1.57	-3.32	-1.00696	-10.1965	-2.46229	-1.64718	-3.41	no	no
194	Goiter	2.59	1.95	1.14	1.91	3.49	-1.78			1.28	-60.97	-9.16838	1.35	-6.48302	-15.207	-1.7411	no	no
220	Goiter	-1.68849	-2.00891	-1.55884	-18.7046	-1.97166	-1.28832	-8.33333	-4.34783	-3.0303	-100	-2.47369	-10.5317	-7.37853	-5.77572	-8.9797	no	no
234	Goiter	-1.48	2.9	2.32	-2.02	-2.27	2.84	1.49	1.25	-1.18	-46.74	1.44	-1.48	1.03	1.32	8.85	no	no
246	Goiter	-1.94173	-2.88512	-3.61995	-6.80168	-2.07	1.87	-2.03	-33.43	-2.87	-251.89	-2.33486	-27.7292	-3.29436	-3.68075	-11.9037	no	no
247	Goiter	-1.11	-3.62	-4.3	2.15	-2.16	2.48	1.24	-23.15	-5.03	-261.38	1.03	-19.4271	-1.55114	-1.25122	-8.6139	no	no
248	Goiter	-1.92573	1.63	-1.07157	-1.63004	-3.18448	1.63	-1.04167	-6.25	-3.33333	-496.85	-1.33793	-20.0195	-1.84463	-2.81539	-6.51305	no	no
249	Goiter	1.27	1.46	1.28	-1.53	1.32	1.04	1.21	1.17	1.23	1.41	1.07	-3.53898	-1.46071	-1.03526	-5.82934	no	no
257	Goiter	2.19	3.66	-1.78	-7.56	1.87	4.96	-4.39	-6.39	2.51	-92.84	1.55	-2.85	3.54	-1.83	-2.07	no	no
258	Goiter	-1.61	-2.16	-3.51	-1.47	-4.91	1.04	2.59	6.42	-2.57	-28.31	2.11	-3.26406	-2.38392	1.83	-2.57279	no	no
265	Goiter	1.02	-2.57	-2.55	-17.91	-1.74	1.65	-340.14	-11.87	-4.38	-729.11	-1.23685	-5.82934	-1.04972	-61.5349	1.18	no	no
271	Goiter	-1.04	-1.34	-1.64	-1.92	1.11	-1.22	1.13	1.01	-1.05	-2.84	-1.37554	-21.7057	-2.00463	-1.15936	1.15	no	no
273	Goiter	1.09	-1.75	-1.89	-5.88	-2.2	-4.6	-19.52	-5.36	1.13	-1.08	-19.2929	-8.33973	-22.8903	-25.1648	-4.60542	no	no
274	Goiter	-1.48	-1.39	-1.11	-2.04	1.73	-1.28	-2.48	-1.53	-1.68	-2.47	-1.7211	-4.19887	-1.48796	-1.1487	1.42	no	no
217	Goiter	1.56	-1.61	-2.14	3.75	2.26	-1.92	-12.5	1.65	-1.25	1.12	-13.6107	-25.8125	-12.966	-21.6556	-6.27	no	no
Sample#	PTC	miR21	miR221	miR222	miR205	miR146b	miR181b	miR200a	miR31	miR187	miR199b	miR-141	miR-144	miR-192	miR-200b	miR-375	BRAF V600E	RET-PTC1
123	PTC	19.0962	17.2064	20.5688	66.006	97.3125	2.96905	2.82843	19.4271	50.91	2.67	1.58	-1.38	1.21	1.98	7.41	yes	no
7	PTC	3.23737	16.1944	13.2143	8.23	37.2751	2.28153	-2.94	4.11246	1.58	-1.39	1.37	-10.4107	-1.71713	-3.81055	2.13	yes	no
14	PTC	6.92	8.66	7.47	-1.02	85.31	8.1681	-25	11.3137	56.1	-2.05	-1.06437	-6.58873	-1.60214	-26.9087	28.84	yes	no
16	PTC	44.4051	22.8768	20.8333	1.64	32.732	1.15669	5.65685	31.5594	22.63	2.62	-4.22807	-3.38698	1.18	-2.90795	10.93	yes	no
23	PTC	21.942	3.384	7.83449	284.88	12.1228	2.26577	-2.27	1.3566	40.22	1.38	-1.33793	-18.1261	-3.83706	-3.22657	4.59	no	yes
32	PTC	2.69366	19.5099	17.3517	-1.82	125.48	16.3362	4.05584	6.23332	2	-11.31	1.05	-5.65	1.33	4.05	74.54	yes	no
36	PTC	5.09242	6.0556	6.84917	3.02722	65.8557	2.82843	-1.39	2.26577	19.43	-2.57	-1.44393	-8.81524	-3.36359	1.03	27.66	yes	no
57	PTC	5.46441	13.1331	18.8066	8.54216	71.942	4.08405	-2.27	5.02805	10.27	-12.29	1.09	-14.42	-2.04202	-2.21914	44.94	yes	no
58	PTC	18.0426	52.322	60.8118	1.82018	250.935	4.43828	2.14355	10.1965	9.98	1.1	3.46	-6.02	-1.26	1.83	35.75	yes	no
59	PTC	13.1537	183.536	200.54	85.0939	925.507	12.9063	11.2356	59.3016	36.25	-1.28	3.68	-3.65	2.05	12.21	82.7106	yes	no
63	PTC	1.85425	8.35592	5.43085	3.86114	14.3478	1.02811	1.91853	2.49666	1.49	-1.51	-1.17283	-6.10504	-1.6245	1.24	42.81	yes	no
66	PTC	-5.26	12.8049	7.81484	-4.16	9.87094	2.90795	1.48452	7.3615	11.08	-62.68	-1.64718	-8.81524	-2.80889	3.29	6.27	no	no
67	PTC	24.9579	152.544	140.146	2.20345	334.309	24.0839	49.8665	167.73	10.19	-1.47	22.31	3.09	8.81	33.36	382.68	yes	no
72	PTC	1.95151	4.93069	4.58825	1.04967	11.1502	1.00696	-2.04	-1.12	9	-1.45	-3.4822	-4.02782	-6.63456	-1.6245	5.03	yes	no
74	PTC	2.10758	10.0864	8.38863	-29.04	38.0821	2.14355	1.10191	2.01391	2.6	-4.11	-1.41421	-11.3924	-3.31728	-1.30134	13.74	yes	no
75	PTC	3.38525	3.02018	5.53797	-1.64	85.2341	5.6962	2.94854	3.20428	10.93	-83.86	1.1	-2.67586	-1.91853	1.97	7.36	yes	no
87	PTC	4.56564	14.5197	9.69403	2.01051	224.961	1.47427	-1.92	2.54912	6.87	-12.21	32.44	-4.14106	-1.24833	-1.38511	103.25	yes	no
94	PTC	7.74939	53.2227	66.0585	4.79472	277.226	10.5561	2.62079	14.0257	6.06	-6.91	1.3	-1.02	1.37	3.55	58.892	yes
95	PTC	5.3889	9.9948	11.6351	7.2747	11.5179	4.65893	2.86791	7.21	1.53	-1.48	2.11	-5.81	-1.51	2.23	2.33	yes	no
100	PTC	11.5515	23.0258	42.959	10.1093	29.3257	9.98664	1.43396	5.46416	31.12	-59.3	4.08405	1.47427	2.21914	2.58471	5.06303	yes	no
102	PTC	15.1226	34.6923	32.4287	6.70393	299.155	5.77572	-1.85	4.72397	34.53	-8.4		-6.02099	-1.61328	1.76	55.33	yes	no
107	PTC	20.1905	7.67129	18.695	92.3443	193.447	8.28212	4.14106	7.56846	26.35	-1.86	2.85	1.3	1.6	3.01	97	yes	no
112	PTC	6.43829	20.3651	18.3612	4.28668	37.3026	3.41054	3.73213	9.18959	16.11	-1.2	1.6	-4.29	-1.6	1.62	16	yes	no
115	PTC	6.17104	23.8349	26.9997	-6.25	89.1768	5.9794	1.24833	2.94854	2.93	-32.67	-1.40444	-17.8766	-2.62079	1.62	20.11	yes	no
116	PTC	1.7	-1.63	6.56	119.72	12.1313	2.17347	1.02811	40.5042	6.06	8.4	-1.20581	-2.25012	-19.6983	-1.6358	12.1257	no	no
118	PTC	23.1299	80.1498	86.9802	4.42581	261.865	23.9176	3.83706	12.295	45.88	-352.14	3.81	-4.92	1.38	3.58	22.01	no	no
120	PTC	2.65348	4.34316	4.64836	-1.88	18.22	2.05623	-2.32	4.40762	3.01	-1.49	-1.46409	-3.45815	-1.70527	-1.12506	-2.07	yes	no
125	PTC	12.0343	69.4185	68.942	-6.66	232.99	11.8762	-7.14	34.7755	4.92	-4.44	6.02	-1.67	2.53	-4.99	199.46	yes	no
126	PTC	17.2087	37.8104	68.9019	2.31252	260.544	15.6707	7.88986	28.6408	24.93	1.04	4.47	-3.55	2.95	7.51	9.19	yes	no
140	PTC	4.33316	146.827	152.091	-2.63	51.1948	43.4113	5.54044	16.2234	174.85	-17.87	3.76	-2.53	1.33	2.31	5.65	no	no
137	PTC	4.63543	66.4952	80.1314	29.1982	576.586	12.1257	2.18859	10.5561	5.5	-10.05	1.65	-8.69388	-1.16473	3.48	10.34	yes	no
143	PTC	17.2652	14.7261	23.3547	14.9095	122.725	5.9794	-2.94	6.86852	6.59	1.31	1.69	-8.75	1.25	-4.66	-1.25	yes	no
129	PTC	2.87007	3.56987	3.9702	11.2603	13.1228	3.13834	-2.17	7.88986	23.1	-4.17	-1.52626	-7.88986	-3.70635	-1.87905	7.21	no	yes
131-1	PTC	2.41289	3.47929	4.4898	-1.28	22.2153	-1.49	-1.33	1.52626	1.46	1.35	-1.26576	-5.09824	-1.53688	-1.43396	-4.62675	yes	no
147	PTC	7.81887	2.62279	1.31905	8.19248	8.06513	21.8566	3.34035	3.09513	12.82	-15.78	6.36	-4.72	2.85	2.51	2.19	no	no
148	PTC	7.07865	14.9864	15.5013	4.3217	181.162	5.57897	3.91768	85.0359	8.05	-2.34	2.71	2.05	1.8	3.92	25.28	no	yes
136	PTC	3.90406	50.2252	40.7811	-1.51	113.301	2.17347	1.33793	16.5642	3.97	-38.05	-1.43396	-1.36604	-1.97247	1.63	36.5	yes	no
155	PTC	9.31	139.719	80.0679	59.0343	321.043	3.34035	-50	20.1122	3.11	-166.57	2.28	-2.62079	-1.24833	-17.5087	106.89	no	no
158	PTC	4.41147	8.56491	7.42855	1.04489	77.1022	8.75435	4.50023	2.80889	-1.02	-49.87	1.58	-6.41	1.48	5.13	46.2	yes	no
160	PTC	7.72737	13.1722	9.36934	-1.05	51.2364	1.48452	1.22264	4.37717	2.51	3.46	1.05	-4.29	-2.05	1.38	16.79	yes	no
162	PTC	10.9462	43.7664	38.9277	17.2259	152.668	7.6211	5.58	7.56846	11.55	11.16	1.33	-6.19026	-1.89212	-3.43426	15.78	yes	no
169	PTC	6.02248	6.57715	5.00905	9.2281	10.2508	-1.15	-2.44	1.58008	6.23	3.22	-4.62675	-8.87656	-7.3615	-2.56685	-1.69	yes	no
170	PTC	6.58446	15.8569	12.5144	2.02278	31.6698	2.54912	-1.1	1.85318	3.89	2.41	1.34	-1.47	1.15	1.25	22.94	yes	no
171	PTC	-2.27	1.90538	2.00172	4.95081	3.77	1.98618	1.41421	3.31728	-1.05	-17.87	-2.63902	-80.4489	-6.6807	-1.8025	3.81	no
174	PTC	6.28	14.17	18.93	37.53	56.78	1.58	-1.11	2.3	9	-1.76	-1.31039	-7.56846	-3.38698	-1.37554	8.69	yes	no
175	PTC	3.29	7.09	7.5	1.39	40.71	1.39	1.13	2.53	2.91	-1.53	-2.34567	-2.75108	-2.94854	-1.85318	23.1	no	yes
178	PTC	2.32	12.81	15.91	-2.7	221.95	1.74	-2.03	2.57	6.19	-57.68	-4.53154	-6.32033	-5.65685	-5.31474	30.91	yes	no
179	PTC	1.36	12.64	9.76	-2.14	9.03	2.72	-1.43	-2.53	1.58	-38.58	2.19	-2.75108	-1.64718	1.09	27.47	no	no
180	PTC	12.49	151.63	70.62	2.92	421.25	6.58		11.74	12.04	2.31	2.49	-9.92	1.26	5.1	3.38		no
187	PTC	13.0668	77.062	83.5096	7.17033	242.021	16.6805			21.11	-31.34	4.44	-2.54	3.16	7.74	73.86	yes	no
192	PTC	1.98	1.26	1.14	-1.13	1.48	2.13			1.91	-12.12	3.11	1.08	2.14	1.36	-1.66	no	no
193	PTC	1.84	21.24	34.97	1.08	23.54	9.99			14.42	1.36	4.88	-1.65	2.13	3.37	16.45	no	no
195	PTC	6.22	81.26	63.68	2.79	485.57	8.04			1.06	1.21	2.76	-3.65	-1.29	1.73	36.5	no	no
196	PTC	2.6	20.29	18.59	18.36	108.34	2.45			47.84	-3.25	1.13	-9.78112	-2.51403	-2.34026	-3.09	no	no
201	PTC	10.2	44.57	31.83	124.4	114.86	7.76			1.72	-18.25	1.74	-5.6	-1.01	3.41	63.7	yes	no
202	PTC	6.19	16.45	18.1	-1.01	80.93	6.73			24.42	1.72	3.58	-1.97	1.87	3.85	3.09	yes	no
203	PTC	4.91	18.7	11.36	6.45	126.49	3.71			4.63	-2.91	-1.60214	-6.85267	-2.03731	1.04	6.79	yes	no
204	PTC	10.6	53.92	46.11	6.25	382	9.05	4.68	11.37	5.21	-1.92	1.94	-3.2	1.31	3.63	111.17	yes	no
206	PTC	3.91	9.99	9.59	-13.19	146.67	5.86	3.2	3.06	5.38	-8.33	3.52	-1.2	2.2	2.3	103.25	yes	no
207	PTC	9.91	29.69	31.84	-1.8	284.23	4.62	1.78	3.2	1.73	-19.34	1.53	-57.81	1.18	1.55	4.85	yes	no
208	PTC	7.26	15.5	15.83	9.22	18.46	3.69	2.69	16.19	43.1	-1.15	2.61	-2.88	1.33	2.7	6.08	no	yes
209	PTC	10.73	12.16	15	-1.65024	264.96	2.13	-1.06383	9.08	12.55	-1.72414	-1.57644	-9.51366	-1.67791	-1.217	-1.72	yes	no
214	PTC	9.85	14.28	7.66	2.67	54.46	2.22	-1.15	5.53	5.94	1.48	-1.04488	-4.10296	-1.69741	-1.07674	6.95	yes	no
215	PTC	2.27	7.57	5.12	-30.0295	24.87	5.63	-2.08333	5.28	-1.69492	-16.6667	2.89	-12.7875	-1.64338	-1.44727	20.06	no	no
216	PTC	4.05	24.79	29.6	-14.32	260.77	4.31	6.79	8.02	-1.16	-10	-8.83563	1.07	-5.31474	-9.31787	1.06	yes	no
219	PTC	6	25.33	26.48	2.61	65.77	3.4	1.67	2.09	13.8	-7.14	1.44	-6.07	-1.56	2.64	1.48	yes	no
221	PTC	2.9	4.37	6.67	-1.1	12.41	3.05	1.25	3.69	38.68	-2.04	-1.15	-26.88	-1.06	1.76	9.4	yes	no
222	PTC	5.6	22.06	21.41	-2.69	48.56	2.41	-1.23	5.29	8.36	1.63	1.2	-8.17	-1.72	1.12	38.76	yes	no
223	PTC	7.04	38.98	63.5	1	820.81	3.98	1.09	17.31	3.1	1.35	1.21	-12.96	-1.8	1.57	16.33	yes	no
224	PTC	7.67	10.87	16.48	14.65	47.72	7.11	-105.42	11.39	73.18	-2.08	2.43	-13.08	1.65	-17.15	30.91	yes	no
225	PTC	3.38	52.9	41.37	-2.01	65.77	2.27	1.59	13.49	24.76	1.3	-1.06437	-7.9264	-1.75321	1.59	36.84	no	yes
226	PTC	2.06	5.99	4.98	15.84	8.31	1.02	-1.02	14.93	18.29	-7.69	1.35	-4.82	-2.33	1.27	30.27	no	yes
228	PTC	1.38	42.75	19.85	-1.01	8.9	6.78	1.2	11.34	18.57	-217.77	-1.18372	-47.5048	-1.73708	-1.4811	-13.0261	no	no
229	PTC	4.54	11.28	12.6	3.58	27.09	3.12	2.09	11.9	10.73	1.16	1.64	-2.47	1.58	2.74	1.62	no	yes
231	PTC	2.67	24.34	27.92	-1.72	375.92	4.18	-1.91	5.92	-2.34	-14.96	-1.56555	-16.8733	-3.56359	-1.50873	6.68	yes	no
232	PTC	8.19	17.32	40.65	-1.69	1074.29	9.01	1.35	90.93	30.62	-26.72	1.7	-5.1	2.8	2.87	98.36	yes	no
237	PTC	12.37	39.94	28.22	1.94	192.82	4.72	2.12	6.99	3.51	1.48	1.08	-3.03	-1.07	2.27	35.67	yes	no
240	PTC	2.46	3.38	2.63	8.98	3.76	1.22	1.63	6.03	4.06	1.79	1.08	-1.9	-1.88	1.42	5.06	no	yes
241	PTC	2.2	19.96	29.55	14.4	85.45	6.47	81.2	57.15	6.96	-1.73	56.49	-50.21	1.41	80.08	91.35	yes	no
243	PTC	-1.49	-4.1	-4.76	-11.68	-3.18	1.64	-1.46	-21.45	-6.82	-29.44	-1.40444	-1.50177	-1.25411	-1.41421	-2.68204	no	no
244	PTC	5.65	4.87	3.41	8.83	9.49	1.03	-5.03	2.47	9.27	1.63	-4.7349	-11.9312	-6.72717	-3.44221	-3.20428	no	yes
245	PTC	1.29	5.26	5.5	1.11	8.39	2.29	1.71	2.71	4.74	-25.81	-1.60214	-13.1167	-2.90459	-1.60956	-15.366	no	no
250	PTC	3.18	3.58	5.47	12.72	11.36	1.82	-6.05	3.63	8.38	-1.46	-1.45902	-24.1955	-2.66044	-4.86239	-3.78423	yes	no
254	PTC	20.87	115.91	151.88	1.56	532.58	7.12	3.94	36	2.6	4.89	3.43	-3.03	1.19	3.92	1.48	yes	no
255	PTC	10.51	24	16.61	-2.2	60.86	6.57	7.76	12.58	10.7	1.76	3.75	-2.77	2.19	9.78	119.98	yes	no
259	PTC	11.76	5.26	7.79	8.71	20.89	2.58	2.42	9.47	5.44	-1.52	2.05	-4.99332	-1.38511	2.1	11.44	no	yes
266	PTC	3.42	111.01	44.28	-9.27	17.2	3.48	3.53	19.29	122.5	-42.71	1.84	-2.80241	1.09	5.08	1.18	no	no
268	PTC	5.3	6.06	3.55	1.4	11.05	1.8	-1.09	2.03	3.15	2.5	-1.17555	-3.80176	-1.92297	-1.28639	1.42	yes	no
272	PTC	12.52	41.64	64.97	-2.46	50.42	19.2	9.25	58.08	26.42	-5.2	3.77	-1.87905	9.27	17	28.44	yes	no
27	PTC	5.67	9.41	13.07	16.37	11.75	17.33	8.22	8.94	268.72	-19.16	3.46	11.47	1.92	8.51		no	no
164	PTC	4.78577	32.6595	34.3076	-1.88	123.099	7.1602	1.89212	3.70635	1.41	-22.47	1.23	-11.71	-1.97	1.25	143.01	yes	no
106	PTC	2.25999	15.8621	14.7825	2.0862	7.80192	2.01391	1.36604	2.90795	9.12	2.41	1.75	-3.09	1.13	1.2	210.84	no	no
270	FVPTC	5.09	26.86	24.74	113.55	66.56	2.58	2	11.1	38.32	1.2	1.89	-23.7524	-2.11893	3.49	2.66	no	no
260	FVPTC	10.44	25.56	18.41	9.38	45.33	2.23	-1.04	3.17	11	-1.06	1.44	-13.8	-1.73	-1.23	1.37	yes	no
15	FVPTC	1.58	13.32	9.56	1.69	6.44	2.3	-1.39	1.7	8.11	-64	1.44	-5.06303	-1.00696	-2.01391	30.69	no	no
30	FVPTC	9.19344	23.1565	9.81687	1.99769	21.389	6.72717	1.07177	2.17347	3.03	-2.38	-1.1	4.05	3.58	1.72	4.66	no	no
97	FVPTC	2.53778	34.0916	44.3863	5.99824	214.466	7.67411	6.63456	16.9123	14.93	-71.01	1.53	-3.05	1.05	3.43	22.78	yes	no
184	FVPTC	1.12898	16.9964	20.1583	-37.56	32.5478	3.97008			-2.38	-145.01	1.15	-2.59668	-1.72508	-13.8967	24.03	no	no
8	FVPTC	-1.2	8.2236	23.5127	-59.26	14.8881	25.8125	1.46409	-4.76	9.12	-292.03	2.67	-11.79	-1.08	1.25		no	no
28	FVPTC	8.58	20.1	12.47	2.23	95.41	1.44	1.05	3.84	4.35	1.92	-1.12506	-4.28709	-1.25701	1.01	8.87	yes	no
141	FVPTC	-1.13	18.3588	11.3497	-10	21.2681	2.58471	-1.51	-2.63	1.2	-67.65	2.33	1.23	-1.88	-2.56	22.47	no	no
251	FVPTC	2.5	1.49	2.12	1.05	4.84	-1.29	-3.04	3.12	3.4	-1.4	-3.10947	-21.8062	-3.05252	-2.64512	-1.51572	no	yes
198	FVPTC	4.75	10.69	9.52	6.45	65.33	7.29			12.73	1.19	2.76	-1.88	2.35	6.47	133.74	yes	no
190	FVPTC	5.11	32.93	27.35	-8.51	133.69	2.64			3.36	-3.29	1.39	-11.63	-1.56	1.47	21.63	yes	no
139	FVPTC	3.18	8.6	7.33	1.39	2.73	-1.16	-2.95	-1.4	4	-1.52	-18.8959	-128.89	-24.0839	-8.87656	1.03	no	no
146	FVPTC	1.05545	1.33141	1.46307	-1.71	-8.67	3.43426	2.42839	-33.33	-2.14	-12.38	1.93	-4.79	-2.41	1.51	1.39	no	no
132	FVPTC	3.06704	17.801	16.1994	-2.44	61.146	5.65685	-1.01	10.5561	6.06	-10.48	1.2	-1.92	-2.62	1.1	2.93	no	no
122	FVPTC	8.00439	23.5444	14.8425	1.38583	106.293	20.9663	7.94474	15.7797	15.45	-24.42	7.41	1.47	2.39	7.01	49.52	no	no
Sample#	MTC	miR21	miR221	miR222	miR205	miR146b	miR181b	miR200a	miR31	miR187	miR199b	miR-141	miR-144	miR-192	miR-200b	miR-375	BRAF V600E	RET-PTC1
4	MTC	5.73	38.32	41.75	-43.04	-4.19	-1.56	-1.2	-63.1	12.38							no	no
113	MTC	6.91338	15.5333	13.3138	-9.21	1.37047	6.1475	8.51496	-10	3.01	-144.01	3.38	-10.48	2.49	5.94	95	no	no
165	MTC	1.03038	2.33877	2.05344	-58.82	-1.36	2.92817	1	-1.43	2.75	-99.73	-2.67586	-127.116	-5.57897	-1.54756	4.38	no	no
227	MTC	2.03	7.3	10.45	-3.58	-1.88	1.48	2.42	-11.31	1.82	-63.56	-1.06683	-33.5134	-2.80889	1.63	353.77	no	no
Sample#	FTC	miR21	miR221	miR222	miR205	miR146b	miR181b	miR200a	miR31	miR187	miR199b	miR-141	miR-144	miR-192	miR-200b	miR-375	BRAF V600E	RET-PTC1
78	FTC	1.47	35.7532	13.9288	-106.77	1.48	-1.24	-17.75	-62.9	22.63	-81.57	1.09	-14.9285	-2	-9.25351	-4.89	no	no
92	FTC	-1.33	4.32697	4.26693	-6.25	3.19941	3.16017	30.0647	-4.35	50.21	-374.8	37.27	-36.76	1.15	22.16	1.29	no	no
105	FTC	2.16035	-1.15	1.41677	-12.64	1.81504	2.01391	-1.51	1.17283	1.26	-14.12	-1.47427	-2.65737	1.27	-1.41421	-1.53	no	no
121	FTC	2.65	30.63	7.5	-6.82	-1.05	2.8	-1.26	-8.39	-3.65	-156.5	1.19	-1.26576	-2.31338	-1.18099	-292.03	no	no
144	FTC	1.70351	12.2027	4.32446	-22.52	-2.16	1.23971	1.27456	-3.33	-1.12	-77.71	2.56	-3.29	1.1	-1.08	1.13	no	no
166	FTC	-2.74	3.76015	1.87296	-11.64	-6.03	-1.49	-100	-2.08	12.55	-68.12	2.43	-2.01	3.18	-12.82	-1.78	no	no
191	FTC	1.39	7.25	3.36	-58.69	1.21	-1.83			-1.33	-15.14	1.98	1.1	2.01	1.26	-3.73	no	no
211	FTC	1.02	11.57	3.83	-91.2	1.31	1.65	-184.39	-1.96	1.79	-31.34	1.52	-14.9977	-1.08172	-117.241	-18.33	no	no
213	FTC	-1.45276	6.28	3.35	-15.7395	3.35	-1.01232	-2.85714	-16.66	-1.25	-100	1.00347	-8.82543	-4.2624	-3.94493	30.77	no	no
238	FTC	1.01	-1.27	1.17	1.14	-2.81	14.47	3.08	-18.04	9.98	-9.42	4.33	-1.14	1.8	3.8	-18.21	no	no
262	FTC	1.76	5.79	3.19	-10.4	1.59	1.45	2.54	-3	1.59	-7.11	2.04	-8.42	-1.57	3.56	1.96	no	no
183	FTC	1.26	11.12	4.67	-8.29	3.45	2.53		-11.55	-1.15	-121.94	3.6	-5.58	-2.64	1.94	4.85	no	no
269	FTC	4.28	11.03	12.93	1.17	2.38	5.5	1.25	-26.41	1.82	-26.47	2.23	-2.34026	1.4	-1.15669	-1.16205	no	no
68	FTC	1.30692	11.5248	6.40679	-17.13	2.98	-1.47	-1.01	-29.47	-1.89	-39.39	4.59	-2	-1.31039	-1.33793	3.16	no	no
64	FTC	-1.16	7.17948	6.3028	-199.27	-3.68	1.02811	-7.14	-1.3	-4.53	-49.18	-1.46409	-5.1337	-10.4107	-3.07375	-5.35	no	no
5	FTC	1.64538	42.8054	8.75872	-1.54	-1.58	-2.38	-3.57	-50	-1.72	-63.12	1.26	3.18	1.23	2.17	-3.27	no	no
Sample#	FA	miR21	miR221	miR222	miR205	miR146b	miR181b	miR200a	miR31	miR187	miR199b	miR-141	miR-144	miR-192	miR-200b	miR-375	BRAF V600E	RET-PTC1
20	FA	-1.64	1.26557	2.01244	-1.88	-1.86	8.11168	2.17347	-1.17	1.63	-19.43	1.85	-2.28	3.01	2.39	-9.78	no	no
21	FA	1.26	-1.74	-2.62	-1.8	-3.3	1.83	-1.74	-8.34	1.8	-17.63	2	-5.77572	-3.81055	-1.97247	-6.82108	no	no
22	FA	-1.54	1.43344	-6.67	-12.51	-15.09	-1.43	9.51366	-16.66	6.45	-59.71	2.51	-1.27	-8	1.19	-4.14	no	no
24	FA	-1.47	4.74211	1.64071	-147.59	1.13742	-1.72	-1400	-3.45	1.39	-152.22	-1.26576	-5.61778	-2.47942	-152.219	-11.47	no	no
29	FA	1.12621	-1.01	-1.12	-14.28	-1.46	-1.07	-25	2.94854	-2.77	-117.78	1.49	-2.77022	-1.25701	-13.5479	-1884.54	no	no
44	FA	1.35	-2.77	-3.57	-3.84	-1.11	3.605	1.67018	-16.67	-2.73	-826	1.2	-18.8959	-1.70527	1.25	2.99	no	no
51	FA	2.31963	4.53073	3.40821	1.32484	-1.09	1.6358	2.01391	-47.6	-1.39	-18.89	1.5	1.34	1.13	1.73	-14.93	no	no
52	FA	2.70032	-1.25	-1.17	-1.33	3.8873	-2.85	-3.03	-3.84	-2.04	2.46	-4.14106	-1.30134	-4.53154	-2.58471	-3.53081	no	no
86	FA	-1.31	-2.44	-1.37	-2.86	-6.89	-1.56	-2.38	-3.84	2.6	-12.04	-3.53081	-52.7098	-2.92817	-4.11246	-3.89	no	no
91	FA	-1.37	1.81478	1.85819	-2.17	-2.55	1.10957	-3.12	4.37717	7.06	-8.51	-1.28343	-1.6245	-2.90795	-2.18859	1.66	no	no
96	FA	3.92492	8.71646	4.85726	2.36452	3.39	9.13	-1.12	1.6	43.11	-4.2	6.27	-2.56	2.11	-1.13	-5.03	no	no
103	FA	1.00387	1.82988	-1.05	-5.88	-1.24	1.34723	-33.33	-62.5	-2.05	-66.72	-2.21914	1.12	-4.16986	-26.9087	-982.286	no	no
6	FA	-1.03	1.19792	1.13123		-1.92	-1.38	1.02811	-1.16	-1.18	-5.24	1.14	-6.54322	-1.16473	-1.59107	1.09	no	no
80	FA	2.40112	-2.22	-1.72	3.51139	7.6365	-7.46	-256	-1.93	2.64	3.01	-7.88986	-2.47942	-9.84916	-133.436	-6.36	no	no
89	FA	-2.77	-4.76	-6.25	-1.56	2.57044	3.31728	2.34567	-1.72	-2.69	-3.18	2.97	-1.15	1.03	2.3	20.25	no	no
108	FA	-1.37	-1.82	-3.03	-37.22	-25.2578	1.24833	-11.1	-3.22	-1.34	-206.5	-1.50525	1.05	-3.07375	-9.06307	-935.763	no	no
124	FA	-1.75	1.01506	-2.08	-3.22	-3.41	-1.49	-2.94	-12.5	-15.45	-317.36	-1.34723	-11.3137	-2.46229	-3.13834	-820.296	no	no
138	FA	3.42859	3.13618	1.69561	3.84013	-1.28	-7.57	-88	-6.63	2.04	-1.15	-53.0765	-18.507	-23.9176	-39.1245	-6.27667	no	no
142	FA	-4.35	-1.12	-1.25	-12.91	-2.19948	-1.07	-1.82	-1.1	1.04	-32	-1.03526	-9.06307	-2.67586	-3.38698	-66.25	no	no
131-2	FA	3.25727	2.88969	1.90519	4.00522	3.98002	16.6795	-16.67	2.42839	2.17	-3.29	4.34	-1.9	1.53	-7.73	-3.94	no	no
133	FA	3.32511	-1.69	-1.64	7.50075	-1.9	-1.3	1.36604	-3.22	1.2	-4.75	-1.36604	-6.58873	-2.75108	-1.30134	-6.41	no	no
145	FA	1.67341	3.83767	1.7951	-20	-1.17	1.40444	-11.11	-1.11	1.68	-2.46	2.26	-3.27	1.67	-10.78	-5.42	no	no
156	FA	4.14656	2.15972	3.456	2.18616	2.13513	1.79005	-2.7	-1.11	1.02	-7.51	-1.98618	-1.36604	1.19	-2.71321	-1.42	no	no
172	FA	1.35934	1.82074	2.01047	-9	1.11	-1.25	-70.03	3.97237	-1.26	-196.72	1.3	-13.4543	-2.75108	-22.1618	-5.54	no	no
178	FA	-3.61	2	-1.66	-5.58	-4.39	-1.04	-8.94	-9.03	7.51	-464.65	-3.43426	-3.31728	-1.54756	-8.05564	13.93	no	no
188	FA	2.39	-1.72	-1.25	1.39	1.5	2.05			1.91	-8.17	1.9	-3.04	2.1	2.4	-1.1	no	no
189	FA	1.92	-1.08	-1.18	4.53	-1.75	2			32.45	-141.04	1.83	-5.59	1.25	-1.67	-2.94	no	no
193	FA	-2.47	1.94	-1.27	-66.49	7.39	3.38			3.86	-89.88	1.7	-10.81	1.03	-1.01	-1.46	no	no
197	FA	-1.19	2.13	1.3	-1.75	-1.35	1.7			-16.66	-625.99	1.2	-22.3159	-1.15136	-3.16017	-1.02	no	no
210	FA	1.03	1.44	1.1	-3.33	2.43	12.51	-72.84	-1.72	-1.21	-221.83	2.1	-12.7	1.53	-18.72	-18.12	no	no
236	FA	2.06	1.15	-1.53	-1.27	-1.39	3.56	1.99	-1.78	-1.02	-76.99	5.84	1.43	2.16	1.53	-12.84	no	no
253	FA	-4.41667	-7.88411	-13.3627	1.52	-6.35854	-1.75767	-211.33	-4.54545	-7.24286	-1305.15	-3.95406	-49.2938	-13.961	-43.6124	-3.30962	no	no
256	FA	-3.61	1.31	1.13	2.05	-2.91	1.33	-2.39	-1.91	1.79	-57.01	-6.40856	-59.5763	-5.45155	-2.13366	1.41	no	no
261	FA	1.59	28.25	20.8	2.71	1.03	4.96	-5.39	-1.97	23.75	-39.49	1.41	-2.23	18.51	-2.42	1.47	no	no
168	FA	-8.26661	-6.52605	-3.57313	2.44	-3.11045	-5.02805	-20.6776	1.13	-2.87	-1.34	-8.63	-1.12	-1.43	-15.56	22.63	no	no
263	FA	1.16	4.53	1.76	-26.32	1.33	-1.31	-339.36	-70.85	-7.83	-202.25	1.57	-36.0851	-6.09095	-18.5498	-1.92741	no	no
264	FA	-2.11	2.93	-1.61	-1.76	-3.82	-1.81	-1.74	-37.18	-1.04	-288.01	3.03	-3.13	1.07	1.07	-105.66	no	no
267	FA	2.13	-2.43	-4.52	2.28	1.14	1.22	3.36	2.46	1.43	-37.18	3.72	-3.19	2.91	3.3	4.73	no	no
230	FA	-1.22	-1.34	-2.29	1.28	-2.54	1	-2.28	-6.59	-5.35	-41.45	1.22	-1.72508	-2.21402	-1.52979	-2.20891	no	no
233	FA	-1.4911	-2.07208	-1.78634	1.4	-2.81705	-1.18541	-1.36986	-6.25	-2.38095	-7.14286	1.22	-3.92	-1.9	1.52	-13.36	no	no
205	FA	2.05	1.07	-1.15	-3.8	1.6	3.05	1.82	-3.57	-1.51	-107.38	2.77	-1.59	1.33	1.33	-35.59	no	no
